# Supplementary material for: Toughening Mechanism in Nanotwinned Boron Carbide: A Molecular Dynamics Study
Source: Nanomaterials (Basel). 2024 Sep 14;14(18):1493. doi: 10.3390/nano14181493 (PMC11435336; doi:10.3390/nano14181493)
Supplement: Supplementary file 1 [file nanomaterials-14-01493-s001.zip]

Archive with 1 entries (1 files):
- nanomaterials-3191025-supplementary.pdf
